# Supplementary material for: First Characterization of a Cyanobacterial Xi-Class Glutathione S-Transferase in Synechocystis PCC 6803
Source: Antioxidants (Basel). 2024 Dec 20;13(12):1577. doi: 10.3390/antiox13121577 (PMC11673678; doi:10.3390/antiox13121577)
Supplement: Supplementary file 1 [file antioxidants-13-01577-s001.zip]

Archive with 7 entries (7 files):
- Fig S1.pptx
- Fig S2.pptx
- Fig S3.pptx
- Fig S4.pptx
- Fig S5.pptx
- Fig S6.pptx
- Tables S1 and S2 .pdf
